# Supplementary material for: Complexation and Thermal Stabilization of Protein–Polyelectrolyte Systems via Experiments and Molecular Simulations: The Poly(acrylic acid)/Lysozyme Case
Source: Polymers (Basel). 2025 Aug 1;17(15):2125. doi: 10.3390/polym17152125 (PMC12349267; doi:10.3390/polym17152125)
Supplement: Supplementary file 1 [file polymers-17-02125-s001.zip]

Archive with 1 entries (1 files):
- polymers-3722998-supplementary.pdf
